# Supplementary material for: Ethnobotanical and Phytochemical Profiling of Medicinal Plants from Burkina Faso Used to Increase Physical Performance
Source: Medicines (Basel). 2022 Jan 28;9(2):10. doi: 10.3390/medicines9020010 (PMC8878663; doi:10.3390/medicines9020010)
Supplement: Supplementary file 1 [file medicines-09-00010-s001.zip]

Archive with 1 entries (1 files):
- medicines-1518859-supplementary.pdf
